# Supplementary material for: Comprehensive Analysis Revealed the Potential Roles of N6-Methyladenosine (m6A) Mediating E. coli F18 Susceptibility in IPEC-J2 Cells
Source: Int J Mol Sci. 2022 Nov 6;23(21):13602. doi: 10.3390/ijms232113602 (PMC9654476; doi:10.3390/ijms232113602)
Supplement: Supplementary file 1 [file ijms-23-13602-s001.zip]

Archive with 1 entries (1 files):
- ijms-1922138-supplementary.pdf
